# Supplementary material for: Characterization, Codon Usage Pattern and Phylogenetic Implications of the Waterlily Aphid Rhopalosiphum nymphaeae (Hemiptera: Aphididae) Mitochondrial Genome
Source: Int J Mol Sci. 2024 Oct 22;25(21):11336. doi: 10.3390/ijms252111336 (PMC11547030; doi:10.3390/ijms252111336)
Supplement: Supplementary file 1 [file ijms-25-11336-s001.zip]

Archive with 8 entries (8 files):
- Figure S1.tif
- Figure S2.tif
- Figure S3.tif
- supplementary script 1.txt
- Table S1.xlsx
- Table S2 .pdf
- Table S3.pdf
- Table S4.pdf
