# Supplementary material for: Characterization, Codon Usage Pattern and Phylogenetic Implications of the Waterlily Aphid Rhopalosiphum nymphaeae (Hemiptera: Aphididae) Mitochondrial Genome
Source: Int J Mol Sci. 2024 Oct 22;25(21):11336. doi: 10.3390/ijms252111336 (PMC11547030; doi:10.3390/ijms252111336)
Supplement: Supplementary file 1 [file ijms-25-11336-s001.zip › supplementary script 1.txt]

library(ggplot2)
df<-read.table("clipboard",header = T)
ENC<-function(x){
  return(2+x+29/(x^2+(1-x)^2))
}
#data
x<-seq(0,1,by=0.005)
y<-ENC(x)
df1<-data.frame(A=x,B=y)
#drawing
ggplot(df1,aes(x=A,y=B))+geom_line(size=1)+
  geom_point(data=df,aes(x=GC3s,y=ENC))+
  xlim(0,1)+ylim(0,70)+
  labs(x="GC3s",y="ENC")+theme_bw()+theme(panel.grid=element_blank())
