# Supplementary material for: Characterization, Codon Usage Pattern and Phylogenetic Implications of the Waterlily Aphid Rhopalosiphum nymphaeae (Hemiptera: Aphididae) Mitochondrial Genome
Source: Int J Mol Sci. 2024 Oct 22;25(21):11336. doi: 10.3390/ijms252111336 (PMC11547030; doi:10.3390/ijms252111336)
Supplement: Supplementary file 1 [file ijms-25-11336-s001.zip › Table S1.xlsx]

## Sheet: Sheet1
Table S1 Ka and Ks values of each PCGs in 17 Aphidinae species
	ATP6				ATP8				COX1				COX2				COX3				CYTB				nad1				nad2				NAD3				NAD4				NAD4L				NAD5				NAD6
	Ks	Ka	Ka/Ks		Ks	Ka	Ka/Ks		Ks	Ka	Ka/Ks		Ks	Ka	Ka/Ks		Ks	Ka	Ka/Ks		Ks	Ka	Ka/Ks		Ks	Ka	Ka/Ks		Ks	Ka	Ka/Ks		Ks	Ka	Ka/Ks		Ks	Ka	Ka/Ks		Ks	Ka	Ka/Ks		Ks	Ka	Ka/Ks		Ks
	0.4298	0.0706	0.164262		0.6001	0.1564	0.260623		0.6121	0.0134	0.0218918		0.4637	0.026	0.0560707		0.88	0.0658	0.0747727		0.6068	0.0256	0.0421885		0.3196	0.0599	0.187422		0.5267	0.0874	0.165939		0.4172	0.072	0.172579		0.2617	0.0574	0.219335		0.228	0.033	0.144737		0.2491	0.0415	0.1666		0.4705
	0.4029	0.051	0.126582		0.3121	0.0857	0.274591		0.3769	0.0041	0.0108782		0.4904	0.011	0.0224307		0.4023	0.0241	0.0599055		0.4891	0.0056	0.0114496		0.3023	0.019	0.0628515		0.3537	0.0281	0.0794459		0.4457	0.0387	0.0868297		0.2114	0.0274	0.129612		0.0713	0.013	0.182328		0.2456	0.0478	0.194625		0.3048
	0.4498	0.0608	0.135171		0.4193	0.1479	0.352731		0.3891	0.0054	0.0138782		0.4384	0.0176	0.040146		0.5101	0.0638	0.125074		0.385	0.0274	0.0711688		0.3098	0.0334	0.107811		0.3362	0.0439	0.130577		0.4691	0.0588	0.125346		0.2579	0.0497	0.19271		0.194	0.013	0.0670103		0.2748	0.055	0.200146		0.3225
	0.4162	0.0701	0.168429		0.6056	0.164	0.270806		0.4938	0.0117	0.0236938		0.4369	0.0232	0.0531014		0.5747	0.056	0.0974421		0.439	0.0274	0.0624146		0.2506	0.0326	0.130088		0.3905	0.0573	0.146735		0.4735	0.0607	0.128194		0.2557	0.0499	0.195151		0.1304	0.013	0.0996933		0.2576	0.0403	0.156444		0.361
	0.5513	0.0817	0.148195		0.4279	0.099	0.231362		0.5341	0.015	0.0280846		0.528	0.0317	0.0600379		0.4736	0.064	0.135135		0.405	0.039	0.0962963		0.2524	0.0363	0.143819		0.3537	0.0641	0.181227		0.3091	0.0684	0.221288		0.2081	0.0432	0.207593		0.1312	0.0218	0.166159		0.2807	0.0561	0.199857		0.3114
	0.578	0.0517	0.0894464		0.544	0.3056	0.561765		0.4261	0.0071	0.0166628		0.4352	0.0185	0.0425092		0.3855	0.0644	0.167056		0.396	0.0303	0.0765152		0.2969	0.0362	0.121927		0.3271	0.0471	0.143993		0.462	0.0405	0.0876623		0.2373	0.0514	0.216603		0.0531	0.013	0.244821		0.2536	0.0306	0.120662		0.3566
	0.3775	0.0506	0.13404		0.4674	0.1514	0.32392		0.5106	0.0117	0.0229142		0.4489	0.0298	0.0663845		0.5545	0.056	0.100992		0.4878	0.021	0.0430504		0.2079	0.0377	0.181337		0.4458	0.052	0.116644		0.3446	0.0479	0.139002		0.2596	0.0442	0.170262		0.1722	0.013	0.0754936		0.2497	0.0427	0.171005		0.3439
	0.3776	0.0457	0.121028		0.3831	0.1618	0.422344		0.4359	0.0083	0.0190411		0.4055	0.0073	0.0180025		0.4668	0.0344	0.0736932		0.4103	0.009	0.0219352		0.2598	0.0276	0.106236		0.2843	0.0345	0.121351		0.3254	0.0405	0.124462		0.2136	0.0321	0.150281		0.0897	0.0175	0.195095		0.2817	0.057	0.202343		0.3012
	0.4746	0.0709	0.149389		0.6501	0.9276	1.42686		0.4704	0.0066	0.0140306		0.477	0.0129	0.027044		0.5223	0.0401	0.0767758		0.4173	0.0227	0.0543973		0.2321	0.0342	0.14735		0.3533	0.0696	0.197		0.3378	0.0644	0.190645		0.22	0.0453	0.205909		0.1496	0.0219	0.14639		0.2293	0.0541	0.235935		0.3851
	0.5273	0.0727	0.137872		0.824	0.1176	0.142718		0.474	0.0121	0.0255274		0.4597	0.0326	0.0709158		0.5451	0.0745	0.136672		0.5829	0.0268	0.045977		0.2819	0.037	0.131252		0.3578	0.0772	0.215763		0.4744	0.0858	0.18086		0.2437	0.0509	0.208863		0.2507	0.033	0.131631		0.2295	0.0411	0.179085		0.3548
	0.3528	0.0845	0.239512		0.5473	0.1321	0.241367		0.4629	0.0083	0.0179304		0.407	0.0185	0.0454545		0.524	0.0475	0.0906489		0.4445	0.0261	0.0587177		0.2447	0.0378	0.154475		0.3374	0.0793	0.235033		0.4267	0.0479	0.112257		0.1796	0.0502	0.27951		0.1519	0.0352	0.231731		0.2463	0.0427	0.173366		0.2954
	0.4011	0.0563	0.140364		0.5963	0.1554	0.260607		0.4264	0.0104	0.0243902		0.5279	0.0232	0.0439477		0.5015	0.0577	0.115055		0.4485	0.025	0.0557414		0.2657	0.0327	0.123071		0.3409	0.0629	0.184512		0.5179	0.0515	0.09944		0.2295	0.0465	0.202614		0.2165	0.0174	0.0803695		0.2485	0.0485	0.195171		0.279
	0.3211	0.0748	0.232949		0.6774	0.1582	0.23354		0.4505	0.0092	0.0204218		0.4637	0.0166	0.035799		0.5215	0.0587	0.11256		0.4346	0.0286	0.0658076		0.2529	0.0363	0.143535		0.3732	0.068	0.182208		0.4682	0.0684	0.146091		0.1888	0.0439	0.232521		0.1689	0.0087	0.0515098		0.2059	0.0237	0.115104		0.2593
	0.5764	0.0634	0.109993		1.1524	0.1537	0.133374		0.4964	0.0091	0.018332		0.4743	0.0223	0.0470167		0.5489	0.0528	0.0961924		0.4535	0.032	0.0705623		0.2922	0.0404	0.138261		0.5014	0.0647	0.129039		0.4056	0.0647	0.159517		0.244	0.0427	0.175		0.1999	0.0197	0.0985493		0.2312	0.0248	0.107266		0.3156
	0.4162	0.0554	0.133109		0.5416	0.1323	0.244276		0.3986	0.0062	0.0155544		0.4172	0.0204	0.0488974		0.5782	0.0556	0.0961605		0.4458	0.0267	0.0598923		0.2141	0.0305	0.142457		0.3758	0.0553	0.147153		0.452	0.0443	0.0980088		0.2425	0.046	0.189691		0.13	0.0218	0.167692		0.1921	0.0357	0.185841		0.5737
	0.3691	0.0447	0.121105		0.6259	0.1734	0.277041		0.3482	0.005	0.0143596		0.537	0.0111	0.0206704		0.3507	0.0274	0.0781295		0.3624	0.0067	0.0184879		0.23	0.0176	0.0765217		0.3542	0.0242	0.068323		0.3334	0.0352	0.105579		0.2168	0.0295	0.13607		0.1096	0.013	0.118613		0.2087	0.0153	0.073311		0.4153
	0.4933	0.0758	0.153659		0.5251	0.1525	0.290421		0.7096	0.0121	0.0170519		0.4563	0.0307	0.0672803		1.1581	0.0691	0.0596667		0.6347	0.028	0.0441153		0.3904	0.0539	0.138064		0.5857	0.0839	0.143247		0.5199	0.0679	0.130602		0.3402	0.0517	0.151969		0.2507	0.0285	0.113682		0.2237	0.0311	0.139025		0.4438
	0.4906	0.0771	0.157155		0.8132	0.2081	0.255903		0.6043	0.0113	0.0186993		0.3791	0.0336	0.088631		0.6921	0.0506	0.0731108		0.5922	0.0376	0.0634921		0.3656	0.0683	0.186816		0.4028	0.0889	0.220705		0.6849	0.0812	0.118557		0.3318	0.0645	0.194394		0.2524	0.0375	0.148574		0.2369	0.047	0.198396		0.412
	0.4872	0.0901	0.184934		1.6479	0.2043	0.123976		0.6899	0.0125	0.0181186		0.3778	0.0413	0.109317		0.7312	0.0489	0.0668764		0.53	0.0406	0.0766038		0.316	0.0591	0.187025		0.5349	0.0974	0.18209		0.5018	0.0698	0.139099		0.2993	0.0668	0.223187		0.1836	0.0375	0.204248		0.2087	0.0473	0.226641		0.472
	0.5437	0.0972	0.178775		0.6355	0.1719	0.270496		0.6096	0.0163	0.0267388		0.3899	0.0441	0.113106		0.6738	0.0565	0.0838528		0.6746	0.0541	0.0801957		0.2355	0.063	0.267516		0.4656	0.0953	0.204682		0.4217	0.0871	0.206545		0.2715	0.0645	0.237569		0.3041	0.0465	0.15291		0.2758	0.0478	0.173314		0.3978
	0.5842	0.0755	0.129237		0.4627	0.3046	0.65831		0.6172	0.0113	0.0183085		0.3625	0.0345	0.0951724		0.5972	0.0523	0.0875754		0.5769	0.0429	0.074363		0.3663	0.0689	0.188097		0.4664	0.0887	0.19018		0.4743	0.0697	0.146953		0.3306	0.0679	0.205384		0.2058	0.0375	0.182216		0.2193	0.0497	0.22663		0.3516
	0.518	0.0743	0.143436		0.8028	0.23	0.286497		0.6723	0.0159	0.0236502		0.364	0.0457	0.125549		0.7037	0.0541	0.0768794		0.5956	0.0364	0.0611148		0.3034	0.0598	0.1971		0.5537	0.0889	0.160556		0.5099	0.0719	0.141008		0.3309	0.0628	0.189785		0.302	0.0375	0.124172		0.2323	0.0199	0.0856651		0.3534
	0.5313	0.0651	0.12253		0.6715	0.1984	0.295458		0.7216	0.0151	0.0209257		0.4892	0.0345	0.0705233		0.8402	0.0671	0.0798619		0.5115	0.0329	0.0643206		0.334	0.051	0.152695		0.6022	0.0821	0.136333		0.5881	0.0717	0.121918		0.331	0.051	0.154079		0.2257	0.033	0.146212		0.2456	0.0437	0.177932		0.2804
	0.56	0.0497	0.08875		0.5871	1.1052	1.88247		0.569	0.01	0.0175747		0.4883	0.025	0.051198		0.7047	0.0408	0.057897		0.5421	0.03	0.0553403		0.2388	0.0428	0.179229		0.5391	0.0811	0.150436		0.4725	0.0623	0.131852		0.2817	0.0443	0.157259		0.2618	0.0353	0.134836		0.1762	0.0202	0.114642		0.4783
	0.5096	0.0414	0.0812402		0.4987	0.1669	0.33467		0.547	0.0079	0.0144424		0.4482	0.0101	0.0225346		0.6967	0.0397	0.0569829		0.467	0.0207	0.0443255		0.268	0.0494	0.184328		0.5446	0.0502	0.0921777		0.4717	0.0534	0.113208		0.2398	0.0515	0.214762		0.3402	0.0174	0.0511464		0.1983	0.0399	0.20121		0.2924
	0.5107	0.0693	0.135696		0.536	0.1422	0.265299		0.6761	0.0113	0.0167135		0.4029	0.0326	0.0809134		0.5218	0.0542	0.103871		0.5947	0.0322	0.0541449		0.3006	0.0599	0.199268		0.4523	0.0846	0.187044		0.4233	0.0832	0.196551		0.2783	0.0502	0.180381		0.2072	0.0419	0.20222		0.2542	0.0399	0.156963		0.2804
	0.3905	0.0759	0.194366		0.5251	0.1329	0.253095		0.6686	0.013	0.0194436		0.5239	0.0413	0.0788318		0.7378	0.0473	0.0641095		0.6036	0.0352	0.0583168		0.3016	0.0539	0.178714		0.4649	0.1092	0.234889		0.5321	0.0661	0.124225		0.2767	0.0656	0.23708		0.328	0.042	0.128049		0.2329	0.0256	0.109918		0.4467
	0.4624	0.0587	0.126946		0.8134	0.1859	0.228547		0.6558	0.0109	0.0166209		0.5383	0.0213	0.039569		0.7062	0.0439	0.0621637		0.4979	0.0324	0.0650733		0.28	0.0532	0.19		0.6118	0.0851	0.139098		0.3804	0.0699	0.183754		0.2374	0.0481	0.202612		0.2357	0.0219	0.0929147		0.2702	0.0322	0.119171		0.2758
	0.4977	0.0445	0.0894113		0.6148	0.1626	0.264476		0.6671	0.0096	0.0143906		0.4505	0.0295	0.0654828		0.5951	0.0536	0.0900689		0.4304	0.0376	0.0873606		0.4	0.0546	0.1365		0.5863	0.0775	0.132185		0.536	0.072	0.134328		0.2647	0.0408	0.154137		0.3318	0.0219	0.0660036		0.2964	0.0509	0.171727		0.4351
	0.5391	0.074	0.137266		0.6715	0.1183	0.176173		0.6127	0.0126	0.0205647		0.3725	0.0365	0.0979866		0.824	0.0489	0.0593447		0.7142	0.0376	0.0526463		0.2721	0.0637	0.234105		0.4211	0.0917	0.217763		0.4063	0.0662	0.162934		0.3054	0.0668	0.21873		0.2052	0.0466	0.227096		0.2767	0.0556	0.20094		0.3431
	0.6243	0.0736	0.117892		0.6793	0.1876	0.276167		0.6303	0.0121	0.0191972		0.4408	0.0308	0.069873		0.8127	0.0636	0.0782577		0.471	0.0297	0.0630573		0.3324	0.0561	0.168773		0.6229	0.0853	0.13694		0.4217	0.0643	0.152478		0.2981	0.0504	0.169071		0.2998	0.0285	0.0950634		0.3166	0.0577	0.182249		0.3708
	0.4673	0.0501	0.107212		0.5305	0.2037	0.383977		0.4584	0.0054	0.0117801		0.4103	0.012	0.0292469		0.6574	0.0567	0.0862489		0.4875	0.0309	0.0633846		0.3123	0.0198	0.0634006		0.4354	0.0426	0.0978411		0.5063	0.0818	0.161564		0.2677	0.0411	0.15353		0.1934	0.0174	0.089969		0.2948	0.0618	0.209634		0.2796
	0.478	0.0626	0.130962		0.5047	0.2053	0.406776		0.5007	0.0104	0.0207709		0.3952	0.0138	0.034919		0.6542	0.0507	0.0774992		0.628	0.0262	0.0417197		0.3117	0.0233	0.0747514		0.4458	0.0547	0.122701		0.622	0.0679	0.109164		0.229	0.0419	0.182969		0.1716	0.0174	0.101399		0.1614	0.018	0.111524		0.3236
	0.518	0.0803	0.155019		0.19	0.0164	0.0863158		0.5542	0.0129	0.0232768		0.436	0.0222	0.0509174		0.7177	0.0646	0.0900098		0.6169	0.0414	0.0671097		0.3305	0.0241	0.0729198		0.4503	0.0554	0.123029		0.4077	0.0851	0.208732		0.2042	0.0406	0.198825		0.1727	0.0262	0.151708		0.2732	0.0516	0.188873		0.3755
	0.5721	0.0445	0.0777836		0.331	0.3522	1.06405		0.4839	0.0075	0.0154991		0.3281	0.0129	0.0393173		0.5837	0.0599	0.102621		0.5311	0.032	0.0602523		0.3345	0.0226	0.0675635		0.4114	0.0399	0.0969859		0.4392	0.0555	0.126366		0.2357	0.0471	0.19983		0.0905	0.0174	0.192265		0.2339	0.0302	0.129115		0.337
	0.4858	0.0404	0.0831618		0.484	0.2311	0.477479		0.5491	0.0121	0.0220361		0.4788	0.0241	0.0503342		0.5702	0.0579	0.101543		0.5918	0.0216	0.0364988		0.3208	0.0276	0.0860349		0.5724	0.052	0.0908456		0.5205	0.0706	0.135639		0.2872	0.04	0.139276		0.1505	0.0174	0.115615		0.2135	0.0442	0.207026		0.3726
	0.4232	0.0185	0.0437146		0.3331	0.1993	0.598319		0.4176	0.005	0.0119732		0.3784	0.0092	0.0243129		0.3879	0.0185	0.0476927		0.4087	0.0079	0.0193296		0.2786	0.0183	0.0656856		0.3334	0.0241	0.0722855		0.3996	0.035	0.0875876		0.1835	0.0149	0.0811989		0.0894	0.0087	0.0973154		0.2732	0.0391	0.143119		0.3275
	0.4973	0.0592	0.119043		0.6898	0.9765	1.41563		0.4512	0.0075	0.0166223		0.4473	0.0148	0.0330874		0.528	0.0348	0.0659091		0.6112	0.0239	0.0391034		0.2911	0.0233	0.0800412		0.4397	0.0746	0.169661		0.5037	0.0623	0.123685		0.2753	0.0368	0.133672		0.1491	0.0263	0.176392		0.2499	0.0441	0.176471		0.2935
	0.6256	0.0812	0.129795		0.8345	0.1044	0.125105		0.5234	0.0134	0.0256018		0.4824	0.0355	0.0735904		0.5851	0.07	0.119638		0.6355	0.0239	0.0376082		0.3273	0.0334	0.102047		0.5401	0.0766	0.141826		0.5785	0.0784	0.135523		0.2939	0.0456	0.155155		0.2265	0.0285	0.125828		0.2668	0.0581	0.217766		0.1365
	0.5006	0.0845	0.168797		0.7083	0.1139	0.160808		0.5524	0.0092	0.0166546		0.5109	0.0241	0.0471717		0.5707	0.0506	0.088663		0.5199	0.0262	0.0503943		0.3265	0.0334	0.102297		0.4419	0.0787	0.178095		0.4376	0.0587	0.134141		0.2321	0.0438	0.188712		0.1836	0.024	0.130719		0.2583	0.0554	0.214479		0.2512
	0.5118	0.048	0.0937866		0.5513	0.1582	0.286958		0.4872	0.0096	0.0197044		0.4513	0.0138	0.0305783		0.5772	0.0536	0.0928621		0.6407	0.025	0.0390198		0.3016	0.0247	0.0818966		0.3877	0.0596	0.153727		0.4539	0.0605	0.133289		0.2198	0.0406	0.184713		0.2158	0.0218	0.101019		0.2884	0.0614	0.212899		0.1561
	0.3695	0.06	0.162382		0.5776	0.2079	0.359938		0.4374	0.0083	0.0189758		0.4637	0.0166	0.035799		0.6248	0.0398	0.0637004		0.5436	0.0309	0.0568433		0.3095	0.0162	0.0523425		0.4775	0.0722	0.151204		0.496	0.0813	0.163911		0.2361	0.0376	0.159255		0.1684	0.0131	0.077791		0.2185	0.0665	0.304348		0.2903
	0.5865	0.0477	0.0813299		0.746	0.1384	0.185523		0.5218	0.0071	0.0136067		0.4743	0.0185	0.0390048		0.5818	0.0424	0.0728773		0.5851	0.0356	0.0608443		0.3464	0.0338	0.0975751		0.6125	0.0703	0.114776		0.4157	0.0682	0.164061		0.2682	0.0369	0.137584		0.157	0.0065	0.0414013		0.2251	0.0403	0.179032		0.3499
	0.485	0.0512	0.105567		0.6494	0.1	0.153988		0.3969	0.0062	0.0156211		0.4034	0.0148	0.0366882		0.6311	0.0566	0.0896847		0.6537	0.0297	0.0454337		0.2886	0.0212	0.0734581		0.4598	0.0473	0.102871		0.4587	0.0669	0.145847		0.2354	0.0407	0.172897		0.1296	0.0174	0.134259		0.2932	0.055	0.187585		0.2553
	0.2527	0.0058	0.0229521		0.5199	0.2371	0.456049		0.2365	0	0		0.1899	0.0018	0.00947867		0.1726	0.0064	0.03708		0.2659	0.0034	0.0127868		0.1173	0.0014	0.0119352		0.201	0.0038	0.0189055		0.2024	0.0103	0.0508893		0.1317	0.0041	0.0311314		0.0347	0	0		0.2386	0.0424	0.177703		0.299
	0.4453	0.0435	0.097687		0.664	0.0814	0.12259		0.3695	0.0067	0.0181326		0.2105	0.0055	0.0261283		0.4066	0.0265	0.0651746		0.3506	0.0187	0.0533371		0.2096	0.0169	0.0806298		0.2928	0.0321	0.109631		0.3779	0.0462	0.122255		0.2291	0.0128	0.0558708		0.1308	0	0		0.2438	0.0526	0.215751		0.2719
	0.305	0.0673	0.220656		0.4627	0.2242	0.484547		0.4496	0.0096	0.0213523		0.3541	0.0147	0.0415137		0.3523	0.0396	0.112404		0.3514	0.0296	0.0842345		0.2191	0.0262	0.11958		0.2685	0.0426	0.158659		0.427	0.039	0.0913349		0.2059	0.0215	0.10442		0.1739	0.0174	0.100058		0.2404	0.0299	0.124376		0.1424
	0.3682	0.0303	0.0822922		0.4279	0.3477	0.812573		0.3193	0.0033	0.0103351		0.2344	0.0073	0.0311433		0.3082	0.038	0.123297		0.2889	0.013	0.0449983		0.2529	0.0119	0.0470542		0.3041	0.0229	0.0753042		0.3341	0.0383	0.114636		0.2103	0.0205	0.0974798		0.1308	0	0		0.2744	0.0461	0.168003		0.2283
	0.2612	0.0293	0.112175		0.2545	0.0945	0.371316		0.3736	0.0083	0.0222163		0.2124	0.011	0.0517891		0.3945	0.0458	0.116096		0.349	0.0181	0.0518625		0.2567	0.024	0.0934944		0.4332	0.0217	0.0500923		0.352	0.0384	0.109091		0.2261	0.0148	0.0654578		0.1946	0	0		0.2465	0.0476	0.193103		0.2804
	0.4334	0.0438	0.101061		0.1147	0.1087	0.94769		0.4996	0.0087	0.0174139		0.3459	0.0194	0.0560856		0.544	0.0665	0.122243		0.3861	0.0285	0.0738151		0.2655	0.032	0.120527		0.4069	0.0491	0.120668		0.3454	0.0774	0.224088		0.2528	0.046	0.181962		0.1705	0.0219	0.128446		0.1915	0.0462	0.241253		0.2448
	0.5043	0.0738	0.146341		0.3177	0.9026	2.84105		0.4116	0.005	0.0121477		0.3453	0.012	0.0347524		0.4382	0.0331	0.0755363		0.3779	0.0262	0.0693305		0.2186	0.032	0.146386		0.3903	0.0734	0.18806		0.3209	0.066	0.205672		0.2651	0.0412	0.155413		0.15	0.0263	0.175333		0.2719	0.05	0.183891		0.194
	0.5604	0.0885	0.157923		0.5473	0.1616	0.295268		0.5222	0.0117	0.0224052		0.4162	0.0364	0.087458		0.4608	0.0617	0.133898		0.5524	0.0362	0.0655322		0.2509	0.0422	0.168194		0.3827	0.0787	0.205644		0.6355	0.0689	0.108419		0.2585	0.0471	0.182205		0.2758	0.0375	0.135968		0.2471	0.0221	0.0894375		0.3365
	0.3793	0.0828	0.218297		0.6355	0.1925	0.302911		0.46	0.0083	0.0180435		0.3865	0.0326	0.0843467		0.3543	0.053	0.149591		0.4124	0.0341	0.0826867		0.2953	0.0357	0.120894		0.3142	0.069	0.219605		0.4857	0.0724	0.149063		0.2341	0.0567	0.242204		0.2663	0.0307	0.115284		0.2951	0.0456	0.154524		0.3642
	0.3719	0.0274	0.0736757		0.6715	0.1984	0.295458		0.3685	0.0075	0.0203528		0.2652	0.0055	0.0207391		0.3853	0.0192	0.0498313		0.4192	0.0176	0.0419847		0.2472	0.0183	0.0740291		0.2773	0.0367	0.132348		0.3189	0.0438	0.137347		0.219	0.0117	0.0534247		0.2404	0.0043	0.0178869		0.1936	0.027	0.139463		0.2401
	0.3682	0.0756	0.205323		0.4197	0.0632	0.150584		0.4093	0.0075	0.018324		0.3091	0.0157	0.0507926		0.4435	0.0355	0.0800451		0.4061	0.035	0.0861857		0.2956	0.0255	0.0862652		0.4017	0.0663	0.165049		0.5141	0.0687	0.133632		0.2363	0.0368	0.155734		0.1284	0.0219	0.170561		0.2422	0.0376	0.155244		0.399
	0.5955	0.0642	0.107809		0.8135	0.175	0.21512		0.5175	0.0066	0.0127536		0.3187	0.0213	0.066834		0.4566	0.0465	0.10184		0.4521	0.0297	0.0656934		0.2909	0.0299	0.102784		0.4552	0.0636	0.139719		0.3818	0.0707	0.185175		0.2618	0.048	0.183346		0.179	0.0242	0.135196		0.2807	0.0554	0.197364		0.3302
	0.3041	0.0224	0.07366		0.5146	0.1447	0.281189		0.2865	0.0042	0.0146597		0.2661	0.0018	0.00676437		0.267	0.0289	0.10824		0.258	0.0062	0.024031		0.1718	0.007	0.0407451		0.2526	0.0178	0.0704671		0.2482	0.0222	0.089444		0.1888	0.0092	0.0487288		0.0907	0.0087	0.0959206		0.2464	0.0574	0.232955		0.2182
	0.4438	0.048	0.108157		0.283	0.0721	0.25477		0.4901	0.0054	0.0110182		0.3959	0.0101	0.0255115		0.5847	0.0569	0.0973149		0.3761	0.0344	0.091465		0.2357	0.0219	0.0929147		0.4869	0.0386	0.0792771		0.427	0.0801	0.187588		0.2449	0.0411	0.167824		0.1934	0.0174	0.089969		0.2841	0.0611	0.215065		0.2793
	0.4174	0.0601	0.143987		0.6082	0.226	0.371588		0.4708	0.0125	0.0265506		0.3276	0.0148	0.045177		0.3926	0.0354	0.0901681		0.4151	0.0302	0.0727536		0.2177	0.0269	0.123565		0.3836	0.054	0.140772		0.2452	0.0459	0.187194		0.1943	0.0174	0.0895522		0.1959	0.0174	0.0888208		0.2669	0.0638	0.239041		0.286
	0.5142	0.0344	0.0669		0.5686	0.3252	0.571931		0.3741	0.0075	0.0200481		0.2448	0.011	0.0449346		0.3149	0.0322	0.102255		0.3326	0.017	0.0511124		0.224	0.0175	0.078125		0.3474	0.0294	0.0846287		0.346	0.0386	0.111561		0.204	0.0226	0.110784		0.1106	0	0		0.278	0.0284	0.102158		0.3978
	0.4134	0.0353	0.0853895		0.3694	0.0592	0.16026		0.3925	0.0096	0.0244586		0.2556	0.0148	0.057903		0.3931	0.0331	0.0842025		0.4901	0.0158	0.0322383		0.2276	0.0211	0.0927065		0.4843	0.036	0.0743341		0.3912	0.0387	0.0989264		0.2446	0.0184	0.0752249		0.1727	0	0		0.2828	0.0597	0.211103		0.2854
	0.3917	0.05	0.127649		0.5097	0.0863	0.169315		0.608	0.0134	0.0220395		0.3973	0.027	0.0679587		0.6355	0.0558	0.0878049		0.3933	0.0216	0.0549199		0.2287	0.0349	0.152602		0.4074	0.0558	0.136966		0.4707	0.0624	0.132569		0.2257	0.0457	0.202481		0.1496	0.0219	0.14639		0.2181	0.0389	0.178359		0.2855
	0.4062	0.0846	0.208272		1.3033	0.8404	0.644825		0.498	0.0125	0.0251004		0.3966	0.0138	0.0347958		0.5157	0.033	0.0639907		0.4558	0.0262	0.0574814		0.2365	0.032	0.135307		0.5004	0.0803	0.160472		0.4861	0.0642	0.132072		0.2494	0.0407	0.163192		0.1296	0.0263	0.202932		0.2273	0.0531	0.233612		0.2617
	0.5106	0.0973	0.19056		1.0397	0.1781	0.171299		0.5956	0.015	0.0251847		0.3738	0.0442	0.118245		0.5825	0.0633	0.10867		0.5706	0.0327	0.0573081		0.2909	0.0385	0.132348		0.4453	0.0921	0.206827		0.6172	0.0932	0.151005		0.2862	0.0471	0.16457		0.2515	0.0375	0.149105		0.2248	0.038	0.169039		0.3601
	0.4089	0.0861	0.210565		0.6494	0.21	0.323375		0.5114	0.0121	0.0236605		0.3209	0.0327	0.101901		0.4536	0.042	0.0925926		0.4467	0.0302	0.0676069		0.2654	0.0356	0.134137		0.3927	0.0845	0.215177		0.5226	0.0668	0.127822		0.221	0.0536	0.242534		0.2186	0.0307	0.140439		0.299	0.0589	0.19699		0.2784
	0.2775	0.0214	0.0771171		1.0763	0.2161	0.20078		0.252	0.0042	0.0166667		0.1689	0.0037	0.0219065		0.2471	0.0095	0.038446		0.2171	0.0079	0.0363888		0.1811	0.0098	0.0541137		0.2543	0.0289	0.113645		0.2695	0.0138	0.0512059		0.1381	0.0071	0.051412		0.1727	0.0043	0.0248987		0.2195	0.0505	0.230068		0.1927
	0.3719	0.081	0.2178		0.3661	0.0333	0.0909588		0.4715	0.0134	0.0284199		0.2843	0.0194	0.0682378		0.4402	0.0413	0.093821		0.4211	0.0327	0.0776538		0.2337	0.0283	0.121095		0.4921	0.0745	0.151392		0.5423	0.0644	0.118753		0.2214	0.0342	0.154472		0.1486	0.0219	0.147376		0.2565	0.045	0.175439		0.2845
	0.5512	0.0759	0.1377		1.4594	0.1867	0.127929		0.577	0.0117	0.0202773		0.282	0.0195	0.0691489		0.4839	0.0481	0.0994007		0.4395	0.0362	0.0823663		0.3184	0.0359	0.112751		0.4761	0.0774	0.162571		0.4235	0.0899	0.212279		0.2683	0.0499	0.185986		0.2006	0.0242	0.120638		0.2739	0.038	0.138737		0.3398
	0.416	0.0355	0.0853365		0.8343	0.1812	0.217188		0.361	0.0096	0.0265928		0.2652	0.0037	0.0139517		0.3329	0.0281	0.0844097		0.3275	0.0181	0.0552672		0.2032	0.0183	0.0900591		0.3877	0.0334	0.0861491		0.2012	0.0279	0.138668		0.2363	0.0112	0.0473974		0.0531	0.0087	0.163842		0.2429	0.0544	0.22396		0.2926
	0.4681	0.0604	0.129032		0.6018	0.0505	0.0839149		0.5538	0.0104	0.0187793		0.3811	0.0176	0.0461821		0.5697	0.054	0.0947867		0.4535	0.0285	0.0628445		0.2227	0.0247	0.110912		0.4266	0.0506	0.118612		0.4637	0.0738	0.159155		0.2569	0.0419	0.163098		0.2158	0.0174	0.0806302		0.1883	0.0172	0.0913436		0.3055
	0.4311	0.0672	0.15588		0.34	0.3504	1.03059		0.4294	0.0117	0.0272473		0.2593	0.0203	0.0782877		0.3254	0.0472	0.145052		0.4008	0.0335	0.0835828		0.222	0.0262	0.118018		0.2755	0.0313	0.113612		0.3425	0.0422	0.123212		0.1999	0.0247	0.123562		0.0723	0.0174	0.240664		0.2504	0.0505	0.201677		0.2427
	0.3046	0.0577	0.189429		0.6355	0.2467	0.388198		0.4521	0.0134	0.0296395		0.3184	0.0203	0.0637563		0.4278	0.0463	0.108228		0.4925	0.0313	0.0635533		0.1916	0.0305	0.159186		0.4235	0.048	0.113341		0.3356	0.0352	0.104887		0.2127	0.0184	0.0865068		0.1959	0.0174	0.0888208		0.1972	0.0387	0.196247		0.389
	0.4079	0.0705	0.172836		0.4118	0.2198	0.533754		0.5509	0.0133	0.0241423		0.4384	0.0298	0.0679745		0.5711	0.0584	0.102259		0.4715	0.0389	0.0825027		0.2191	0.0393	0.17937		0.4465	0.0626	0.140202		0.4217	0.0756	0.179274		0.1958	0.0422	0.215526		0.1505	0.0308	0.204651		0.277	0.0506	0.182671		0.3838
	0.5245	0.1054	0.200953		0.6872	1.0061	1.46406		0.4595	0.0133	0.0289445		0.4022	0.0231	0.0574341		0.4698	0.0457	0.0972754		0.4877	0.0401	0.0822227		0.193	0.0357	0.184974		0.3282	0.0776	0.236441		0.3939	0.0794	0.201574		0.1858	0.0437	0.235199		0.1615	0.033	0.204334		0.1851	0.0214	0.115613		0.2983
	0.535	0.1006	0.188037		0.5416	0.1227	0.226551		0.6205	0.0167	0.0269138		0.5037	0.0469	0.093111		0.4582	0.0641	0.139895		0.5889	0.0539	0.0915266		0.2758	0.0452	0.163887		0.4107	0.09	0.219138		0.4648	0.0837	0.180077		0.2646	0.0503	0.190098		0.3292	0.0465	0.141252		0.243	0.0533	0.219342		0.3409
	0.4864	0.1134	0.233141		0.4537	0.1325	0.292043		0.4871	0.015	0.0307945		0.3975	0.0412	0.103648		0.388	0.0532	0.137113		0.4783	0.0418	0.0873928		0.2589	0.0452	0.174585		0.2854	0.0949	0.332516		0.3721	0.0745	0.200215		0.1777	0.0507	0.285312		0.175	0.0396	0.226286		0.2219	0.0314	0.141505		0.3337
	0.3646	0.0589	0.161547		0.408	0.1676	0.410784		0.5052	0.0167	0.0330562		0.3926	0.0148	0.0376974		0.4821	0.0355	0.0736362		0.4404	0.0302	0.068574		0.2478	0.0284	0.114609		0.2734	0.0562	0.20556		0.2333	0.0478	0.204886		0.1742	0.0164	0.0941447		0.2421	0.013	0.0536968		0.3037	0.0649	0.213698		0.2352
	0.4446	0.0993	0.223347		0.697	0.2286	0.327977		0.4626	0.015	0.0324254		0.3246	0.0269	0.0828712		0.4349	0.0505	0.116119		0.4715	0.051	0.108165		0.2277	0.032	0.140536		0.4354	0.0752	0.172715		0.3621	0.0645	0.178128		0.1518	0.0389	0.256258		0.1921	0.0308	0.160333		0.301	0.053	0.17608		0.3275
	0.5769	0.0942	0.163287		0.664	0.1575	0.237199		0.4941	0.0138	0.0279296		0.3865	0.0288	0.0745149		0.4764	0.0526	0.110411		0.5272	0.0509	0.0965478		0.2874	0.0424	0.14753		0.5017	0.0768	0.15308		0.2808	0.0766	0.272792		0.2365	0.0464	0.196195		0.1801	0.0331	0.183787		0.2873	0.0513	0.178559		0.3948
	0.4305	0.0685	0.159117		0.4118	0.1183	0.287275		0.3886	0.0129	0.0331961		0.4077	0.0147	0.0360559		0.3926	0.0454	0.115639		0.3567	0.0302	0.084665		0.1758	0.0276	0.156997		0.3211	0.0433	0.134849		0.2644	0.0244	0.0922844		0.2023	0.0159	0.0785961		0.1312	0.0262	0.199695		0.2635	0.0601	0.228083		0.4026
	0.5078	0.078	0.153604		0.4537	0.2585	0.56976		0.5187	0.0129	0.0248699		0.3798	0.0241	0.0634544		0.5568	0.0643	0.115481		0.4808	0.0431	0.0896423		0.2441	0.0247	0.101188		0.4359	0.0547	0.125487		0.2883	0.0834	0.289282		0.1831	0.0395	0.215729		0.2172	0.0262	0.120626		0.2505	0.0538	0.21477		0.3129
	0.3812	0.0272	0.0713536		0.4365	0.3087	0.707216		0.399	0.0083	0.020802		0.2359	0.0147	0.0623145		0.3066	0.0431	0.140574		0.2902	0.0221	0.0761544		0.2768	0.0211	0.0762283		0.3453	0.0294	0.0851434		0.3413	0.0208	0.0609435		0.2282	0.0215	0.0942156		0.1106	0	0		0.2834	0.0564	0.199012		0.4281
	0.4199	0.0363	0.0864492		0.2602	0.3538	1.35972		0.5617	0.0104	0.0185152		0.3298	0.0203	0.0615525		0.4909	0.0631	0.128539		0.4244	0.0273	0.0643261		0.261	0.0378	0.144828		0.3285	0.049	0.149163		0.3736	0.0567	0.151767		0.2605	0.0487	0.186948		0.0711	0.0219	0.308017		0.2188	0.034	0.155393		0.3548
	0.4667	0.0673	0.144204		0.5935	1.1755	1.98062		0.4524	0.0062	0.0137047		0.2926	0.0129	0.0440875		0.4062	0.0458	0.112752		0.4739	0.0295	0.0622494		0.2292	0.0319	0.13918		0.3234	0.0691	0.213667		0.3092	0.0439	0.141979		0.2469	0.0477	0.193196		0.1296	0.0263	0.202932		0.2421	0.0604	0.249484		0.2815
	0.5913	0.083	0.140369		0.4899	0.3127	0.638294		0.5091	0.0117	0.0229817		0.3852	0.0373	0.0968328		0.4298	0.0747	0.173802		0.6049	0.0427	0.0705902		0.2748	0.0429	0.156114		0.3554	0.0792	0.222847		0.444	0.0607	0.136712		0.2242	0.046	0.205174		0.228	0.0375	0.164474		0.2329	0.0455	0.195363		0.3129
	0.5009	0.0731	0.145937		0.3258	0.3277	1.00583		0.4313	0.0092	0.0213309		0.3566	0.026	0.0729108		0.2713	0.0618	0.227792		0.4564	0.037	0.0810692		0.2909	0.037	0.127191		0.2644	0.0736	0.278366		0.3394	0.0392	0.115498		0.2223	0.0556	0.250112		0.1316	0.0307	0.233283		0.2679	0.0468	0.174692		0.2687
	0.4902	0.0263	0.0536516		0.5746	0.3631	0.631918		0.353	0.01	0.0283286		0.3026	0.011	0.0363516		0.3265	0.0331	0.101378		0.3549	0.017	0.0479008		0.2076	0.019	0.0915222		0.2884	0.0354	0.122746		0.371	0.0314	0.0846361		0.2156	0.0195	0.0904453		0.1515	0.0043	0.0283828		0.2465	0.0294	0.11927		0.2305
	0.4508	0.067	0.148625		0.5416	0.3174	0.586041		0.4844	0.0088	0.0181668		0.3179	0.0166	0.0522177		0.3637	0.0557	0.153148		0.4031	0.0354	0.0878194		0.2034	0.0283	0.139135		0.3831	0.0627	0.163665		0.4824	0.0532	0.110282		0.219	0.0454	0.207306		0.1086	0.0219	0.201657		0.2043	0.038	0.186001		0.2153
	0.6456	0.0547	0.0847274		0.6056	0.3854	0.636394		0.4458	0.0075	0.0168237		0.3152	0.0222	0.0704315		0.3078	0.0612	0.19883		0.4328	0.0336	0.077634		0.3293	0.0386	0.117218		0.4458	0.0615	0.137954		0.3091	0.0539	0.174377		0.2785	0.0481	0.172711		0.1376	0.0242	0.175872		0.2793	0.0517	0.185106		0.2052
	0.4034	0.0264	0.0654437		0.2703	0.3647	1.34924		0.3162	0.0062	0.0196078		0.2127	0.0055	0.025858		0.2266	0.0427	0.188438		0.2935	0.0101	0.0344123		0.2036	0.0126	0.0618861		0.2873	0.0229	0.0797076		0.2687	0.0173	0.0643841		0.1804	0.0159	0.0881375		0.0717	0.0087	0.121339		0.2521	0.0315	0.12495		0.2913
	0.6108	0.0424	0.0694172		0.2524	0.3298	1.30666		0.4746	0.0075	0.0158028		0.3276	0.011	0.0335775		0.4415	0.0587	0.132956		0.4494	0.035	0.0778816		0.2631	0.0247	0.0938807		0.4414	0.0386	0.087449		0.364	0.0538	0.147802		0.2193	0.0471	0.214774		0.13	0.0174	0.133846		0.2503	0.045	0.179784		0.2061
	0.4235	0.0323	0.0762692		0.1915	0.0768	0.401044		0.5459	0.0151	0.0276607		0.4084	0.0279	0.0683154		0.5405	0.0614	0.113599		0.5114	0.0227	0.044388		0.2607	0.0363	0.139241		0.4544	0.0532	0.117077		0.3401	0.0644	0.189356		0.2717	0.0438	0.161207		0.1705	0.0219	0.128446						0.3619
	0.5217	0.0725	0.138969		0.5716	0.8199	1.43439		0.4194	0.0138	0.0329041		0.4077	0.0203	0.0497915		0.4183	0.0406	0.0970595		0.4628	0.0221	0.0477528		0.1986	0.0276	0.138973		0.431	0.0742	0.172158		0.3791	0.0662	0.174624		0.2918	0.041	0.140507		0.15	0.0263	0.175333						0.2565
	0.4946	0.0796	0.160938		0.7428	0.1822	0.245288		0.5472	0.0142	0.0259503		0.4074	0.0476	0.116838		0.452	0.0747	0.165265		0.599	0.0344	0.057429		0.2913	0.037	0.127017		0.4727	0.0795	0.168183		0.4207	0.078	0.185405		0.2601	0.0503	0.193387		0.2758	0.0375	0.135968						0.3217
	0.4263	0.0783	0.183673		0.6284	0.2141	0.340707		0.4596	0.0151	0.0328547		0.3824	0.0393	0.102772		0.363	0.0581	0.160055		0.462	0.0343	0.0742424		0.2657	0.0385	0.1449		0.47	0.0815	0.173404		0.4537	0.0484	0.106678		0.2615	0.0539	0.206119		0.2186	0.0307	0.140439						0.2926
	0.3298	0.0213	0.0645846		0.5251	0.2147	0.408875		0.4153	0.0134	0.0322658		0.3021	0.0148	0.0489904		0.3996	0.0364	0.0910911		0.4577	0.0147	0.0321171		0.1961	0.0197	0.100459		0.4184	0.0414	0.0989484		0.3132	0.0315	0.100575		0.2343	0.0133	0.0567648		0.2404	0.0043	0.0178869						0.3792
	0.3941	0.0721	0.182948		0.3121	0.0589	0.188722		0.4502	0.0146	0.03243		0.3684	0.0241	0.065418		0.3574	0.0498	0.13934		0.5022	0.0321	0.0639188		0.2742	0.0283	0.103209		0.4332	0.0725	0.167359		0.5022	0.0608	0.121067		0.2379	0.0367	0.154266		0.1695	0.0219	0.129204						0.2231
	0.6082	0.0598	0.0983229		0.8671	0.212	0.244493		0.5392	0.0138	0.0255935		0.327	0.026	0.0795107		0.3804	0.0558	0.146688		0.5054	0.0391	0.0773645		0.2821	0.0335	0.118752		0.5949	0.0678	0.113969		0.3271	0.0616	0.188322		0.2694	0.0415	0.154046		0.2228	0.0242	0.108618						0.2855
	0.3626	0.0313	0.086321		0.5977	0.1958	0.327589		0.3501	0.0079	0.022565		0.2452	0.0092	0.0375204		0.3343	0.0438	0.13102		0.4146	0.0164	0.0395562		0.1811	0.0226	0.124793		0.4327	0.0269	0.0621678		0.3345	0.0174	0.0520179		0.1926	0.0117	0.0607477		0.1304	0.0087	0.0667178						0.2913
	0.4207	0.0383	0.0910387		0.536	0.0677	0.126306		0.5265	0.0121	0.022982		0.3653	0.0222	0.060772		0.4699	0.0613	0.130453		0.5076	0.0239	0.0470843		0.2191	0.0297	0.135555		0.5971	0.048	0.0803885		0.4667	0.0689	0.147632		0.2872	0.039	0.135794		0.1934	0.0174	0.089969						0.2917
	0.366	0.058	0.15847		0.4888	0.8445	1.7277		0.5164	0.0083	0.0160728		0.407	0.0204	0.0501229		0.5936	0.0449	0.0756402		0.4186	0.0192	0.0458672		0.2073	0.027	0.130246		0.3374	0.066	0.195614		0.3996	0.0792	0.198198		0.2544	0.0406	0.159591		0.128	0.0309	0.241406						0.3323
	0.4041	0.0693	0.171492		0.6715	0.1776	0.264483		0.5718	0.0138	0.0241343		0.4929	0.0402	0.0815581		0.4618	0.0723	0.156561		0.4843	0.0268	0.0553376		0.267	0.0364	0.13633		0.3734	0.0826	0.22121		0.5179	0.0931	0.179764		0.2198	0.051	0.232029		0.2481	0.0331	0.133414						0.3382
	0.3653	0.0725	0.198467		0.8033	0.155	0.192954		0.572	0.01	0.0174825		0.3174	0.0279	0.0879017		0.5891	0.0532	0.0903072		0.4336	0.0255	0.05881		0.2347	0.0364	0.155092		0.3569	0.0839	0.23508		0.3953	0.0643	0.162661		0.226	0.047	0.207965		0.1716	0.0263	0.153263						0.2231
	0.3956	0.0357	0.0902427		0.8137	0.2154	0.264717		0.5821	0.0138	0.0237073		0.425	0.027	0.0635294		0.5296	0.0594	0.11216		0.4582	0.0227	0.0495417		0.2552	0.0327	0.128135		0.3558	0.0654	0.183811		0.4392	0.055	0.125228		0.2166	0.0444	0.204986		0.1921	0.0263	0.136908						0.339
	0.3384	0.0516	0.152482		0.2461	0.0859	0.349045		0.4715	0.0083	0.0176034		0.3419	0.0222	0.0649313		0.5445	0.0457	0.0839302		0.397	0.0251	0.0632242		0.2467	0.0269	0.109039		0.3571	0.0698	0.195463		0.3672	0.0871	0.2372		0.2164	0.0403	0.186229		0.1468	0.0175	0.11921						0.2829
	0.6134	0.0456	0.0743397		0.7271	0.2127	0.292532		0.4852	0.0071	0.0146331		0.3912	0.0279	0.071319		0.5385	0.0475	0.088208		0.4715	0.0297	0.0629905		0.3147	0.0331	0.10518		0.5004	0.07	0.139888		0.4586	0.0815	0.177715		0.2675	0.0412	0.154019		0.1767	0.0153	0.0865874
	0.4784	0.0388	0.0811037		0.541	0.1911	0.353235		0.5102	0.0113	0.0221482		0.4055	0.0222	0.0547472		0.5702	0.0653	0.114521		0.4851	0.0285	0.0587508		0.2275	0.0335	0.147253		0.4717	0.0565	0.11978		0.3031	0.0551	0.181788		0.2658	0.0444	0.167043		0.109	0.0263	0.241284
	0.3454	0.0155	0.0448755		0.2461	0.0769	0.312475		0.4196	0.0066	0.0157293		0.3778	0.0092	0.0243515		0.2662	0.0226	0.0848986		0.3072	0.009	0.0292969		0.194	0.0197	0.101546		0.3515	0.0228	0.0648649		0.3041	0.0261	0.085827		0.199	0.0149	0.0748744		0.1284	0.0087	0.067757
	0.4916	0.0653	0.132832		0.8028	1.0377	1.2926		0.4782	0.0087	0.0181932		0.4106	0.0278	0.0677058		0.521	0.0517	0.0992322		0.5595	0.0262	0.0468275		0.1973	0.0262	0.132793		0.4007	0.0773	0.192912		0.4006	0.0589	0.147029		0.2776	0.0492	0.177233		0.2373	0.0353	0.148757
	0.3084	0.0526	0.170558		0.753	1.0194	1.35378		0.406	0.005	0.0123153		0.4084	0.0203	0.0497062		0.3433	0.0297	0.0865133		0.4128	0.0215	0.0520833		0.1968	0.032	0.162602		0.3379	0.0678	0.200651		0.3425	0.0459	0.134015		0.1378	0.0335	0.243106		0.1722	0.0489	0.283972
	0.4102	0.0717	0.174793		0.5251	1.0977	2.09046		0.4613	0.0108	0.0234121		0.3831	0.0138	0.0360219		0.5267	0.0325	0.061705		0.4449	0.0268	0.0602383		0.2277	0.0305	0.133948		0.4135	0.0862	0.208464		0.4106	0.055	0.13395		0.2167	0.0417	0.192432		0.238	0.0308	0.129412
	0.2934	0.0466	0.158828		0.9024	0.8466	0.938165		0.339	0.0017	0.00501475		0.3287	0.0037	0.0112565		0.375	0.0224	0.0597333		0.338	0.0193	0.0571006		0.154	0.0176	0.114286		0.3058	0.0299	0.0977763		0.3939	0.0532	0.13506		0.1449	0.0236	0.162871		0.1679	0.0131	0.0780226
	0.4803	0.0396	0.0824485		0.339	0.9544	2.81534		0.538	0.0033	0.00613383		0.3384	0.0092	0.0271868		0.4096	0.0217	0.0529785		0.4337	0.0315	0.0726309		0.2352	0.0256	0.108844		0.4647	0.0407	0.0875834		0.3001	0.0626	0.208597		0.2321	0.0315	0.135717		0.2096	0.022	0.104962
	0.4725	0.0739	0.156402		0.4623	1.0547	2.28142		0.4489	0.0083	0.0184896		0.4048	0.011	0.0271739		0.4349	0.0322	0.07404		0.4587	0.0262	0.0571179		0.1899	0.0306	0.161137		0.3807	0.0804	0.21119		0.2794	0.0551	0.197208		0.2437	0.0407	0.167009		0.0899	0.0353	0.392659
	0.4873	0.0571	0.117176		0.8566	0.9074	1.0593		0.4592	0.0075	0.0163328		0.507	0.0129	0.0254438		0.5313	0.0348	0.0654997		0.4435	0.0245	0.0552424		0.2014	0.0255	0.126614		0.4112	0.0718	0.174611		0.3804	0.0587	0.154311		0.2214	0.0352	0.158988		0.1915	0.0263	0.137337
	0.4197	0.0913	0.217536		0.2502	0.0948	0.378897		0.4973	0.01	0.0201086		0.3717	0.0373	0.10035		0.4232	0.0661	0.156191		0.4698	0.0337	0.0717327		0.2679	0.0393	0.146697		0.3614	0.0794	0.219701		0.4237	0.0703	0.165919		0.199	0.0557	0.279899		0.303	0.0511	0.168647
	0.4515	0.0852	0.188704		0.339	0.1185	0.349558		0.5344	0.0159	0.029753		0.5362	0.0442	0.0824319		0.5749	0.06	0.104366		0.597	0.0344	0.0576214		0.3066	0.0371	0.121005		0.3603	0.1002	0.278102		0.5969	0.0874	0.146423		0.2697	0.0482	0.178717		0.3817	0.042	0.110034
	0.3946	0.0734	0.186011		1.1861	0.1422	0.119889		0.5491	0.0096	0.0174832		0.4263	0.0241	0.056533		0.4839	0.0532	0.10994		0.4391	0.0321	0.0731041		0.2363	0.0349	0.147694		0.3934	0.0799	0.203101		0.4503	0.0591	0.131246		0.2365	0.0503	0.212685		0.3073	0.0219	0.0712659
	0.3951	0.0538	0.136168		0.6148	0.1233	0.200553		0.4455	0.0087	0.0195286		0.3127	0.0323	0.103294		0.4408	0.0638	0.144737		0.5221	0.0374	0.0716338		0.3037	0.0338	0.111294		0.4922	0.0696	0.141406		0.4582	0.0499	0.108904		0.2438	0.0456	0.187039		0.2805	0.0219	0.0780749
	0.4468	0.0832	0.186213		0.2481	0.0858	0.345828		0.5053	0.0129	0.0255294		0.4522	0.0393	0.0869084		0.4948	0.0625	0.126314		0.7002	0.0373	0.0532705		0.2287	0.0407	0.177962		0.4102	0.0843	0.20551		0.4929	0.0647	0.131264		0.2715	0.0477	0.175691		0.2045	0.0466	0.227873
	0.534	0.0789	0.147753		0.5808	0.1876	0.323003		0.4773	0.0142	0.0297507		0.5974	0.0336	0.0562437		0.5038	0.0687	0.136364		0.4503	0.0264	0.0586276		0.2371	0.0319	0.134542		0.5185	0.0752	0.145034		0.3775	0.0766	0.202914		0.2477	0.0456	0.184094		0.2739	0.0285	0.104053
	0.3494	0.0732	0.209502		0.5199	0.1331	0.256011		0.4829	0.01	0.0207082		0.4125	0.0327	0.0792727		0.4462	0.0457	0.10242		0.4278	0.032	0.0748013		0.2806	0.0327	0.116536		0.3402	0.0965	0.283657		0.3881	0.0575	0.148158		0.2118	0.0534	0.252125		0.2913	0.0262	0.0899416
	0.2593	0.0585	0.225607		0.6979	0.175	0.250752		0.3985	0.005	0.0125471		0.3304	0.0166	0.0502421		0.348	0.0371	0.106609		0.3403	0.0274	0.0805172		0.2357	0.0305	0.129402		0.3184	0.0683	0.21451		0.3378	0.0607	0.179692		0.159	0.0417	0.262264		0.2373	0.0353	0.148757
	0.3838	0.0484	0.126107		0.6082	0.1429	0.234956		0.4349	0.0066	0.0151759		0.3276	0.0185	0.0564713		0.2517	0.0281	0.111641		0.4572	0.032	0.0699913		0.2714	0.0321	0.118276		0.4082	0.0636	0.155806		0.2627	0.0498	0.18957		0.1935	0.0421	0.217571		0.2833	0.0308	0.108719
	0.4221	0.067	0.15873		0.1378	0.1138	0.825835		0.4144	0.01	0.0241313		0.3933	0.0317	0.0806001		0.3837	0.047	0.122492		0.462	0.0331	0.071645		0.2244	0.0327	0.145722		0.3308	0.0773	0.233676		0.384	0.0503	0.13099		0.2414	0.0518	0.214582		0.2065	0.024	0.116223
	0.4273	0.079	0.184882		0.7251	0.2144	0.295683		0.5685	0.0092	0.0161829		0.5099	0.026	0.0509904		0.4752	0.0548	0.11532		0.4186	0.0296	0.0707119		0.2404	0.0356	0.148087		0.473	0.0745	0.157505		0.2661	0.057	0.214205		0.1968	0.0422	0.214431		0.2287	0.024	0.104941
	0.401	0.0681	0.169825		1.0397	0.1781	0.171299		0.543	0.01	0.0184162		0.3581	0.0194	0.0541748		0.4064	0.0389	0.0957185		0.4462	0.0338	0.0757508		0.2404	0.0269	0.111897		0.3969	0.0775	0.195263		0.4187	0.0644	0.153809		0.2168	0.0373	0.172048		0.213	0.0264	0.123944
	0.6061	0.0589	0.0971787		0.4327	0.1735	0.400971		0.5752	0.0117	0.0203408		0.422	0.0195	0.0462085		0.4519	0.0485	0.107325		0.5082	0.035	0.0688705		0.2957	0.0309	0.104498		0.4729	0.0828	0.17509		0.2711	0.0822	0.303209		0.2416	0.0464	0.192053		0.179	0.0286	0.159777
	0.3337	0.0234	0.0701229		0.3661	0.1431	0.390877		0.3379	0.0083	0.0245635		0.3493	0.0037	0.0105926		0.2798	0.0249	0.0889921		0.379	0.0158	0.0416887		0.1875	0.0169	0.0901333		0.2929	0.0394	0.134517		0.3132	0.0209	0.0667305		0.2373	0.0081	0.034134		0.1722	0.013	0.0754936
	0.473	0.0459	0.0970402		0.7639	0.199	0.260505		0.5328	0.0096	0.018018		0.3945	0.0176	0.0446134		0.5288	0.0567	0.107224		0.4632	0.0274	0.0591537		0.2373	0.0262	0.110409		0.3881	0.0555	0.143004		0.3778	0.0663	0.17549		0.2363	0.0406	0.171815		0.2627	0.0218	0.0829844
	0.481	0.037	0.0769231		1.026	0.1486	0.144834		0.4015	0.0033	0.00821918		0.327	0.0092	0.0281346		0.3344	0.0299	0.0894139		0.4041	0.0315	0.077951		0.2362	0.0256	0.108383		0.4161	0.0354	0.0850757		0.3831	0.0498	0.129992		0.2055	0.0322	0.156691		0.1653	0.0087	0.0526316
	0.397	0.0641	0.161461		0.8897	0.1484	0.166798		0.4189	0.01	0.023872		0.3659	0.0148	0.0404482		0.4168	0.0447	0.107246		0.4892	0.035	0.0715454		0.2019	0.0269	0.133234		0.4012	0.069	0.171984		0.3609	0.0571	0.158216		0.1971	0.04	0.202943		0.1083	0.0309	0.285319
	0.3603	0.0578	0.160422		0.4493	0.0503	0.111952		0.516	0.0092	0.0178295		0.4481	0.0148	0.0330283		0.4982	0.044	0.0883179		0.4211	0.0315	0.0748041		0.2174	0.0183	0.0841766		0.521	0.0708	0.135893		0.3621	0.0796	0.219829		0.2223	0.036	0.161943		0.2116	0.0131	0.0619093
	0.506	0.0549	0.108498		0.5147	0.0862	0.167476		0.471	0.0096	0.0203822		0.3499	0.0204	0.0583024		0.4474	0.0498	0.11131		0.488	0.032	0.0655738		0.2884	0.0306	0.106103		0.5336	0.0671	0.12575		0.3518	0.0578	0.164298		0.2781	0.0459	0.165049		0.1575	0.0242	0.153651
	0.6256	0.0497	0.0794437		1.0826	0.1964	0.181415		0.5437	0.0087	0.0160015		0.402	0.0204	0.0507463		0.4867	0.0365	0.0749949		0.4158	0.0362	0.0870611		0.2593	0.0345	0.133051		0.6258	0.0689	0.110099		0.3701	0.0665	0.179681		0.2481	0.0353	0.142281		0.1993	0.0065	0.0326141
	0.4751	0.0491	0.103347		0.5913	0.155	0.262134		0.471	0.0062	0.0131635		0.3628	0.0129	0.0355568		0.4777	0.0574	0.120159		0.4399	0.0343	0.0779723		0.2063	0.0233	0.112942		0.4915	0.046	0.093591		0.3566	0.0651	0.182557		0.2299	0.0396	0.172249		0.1711	0.0174	0.101695
[truncated: 2 more columns]
